# Supplementary material for: Genetic association of lipids and lipid-lowering drug target genes with Endometrial carcinoma: a drug target Mendelian randomization study
Source: Front Endocrinol (Lausanne). 2024 Aug 13;15:1446457. doi: 10.3389/fendo.2024.1446457 (PMC11347345; doi:10.3389/fendo.2024.1446457)
Supplement: Supplementary file 1 [file Table1.xlsx]

## Sheet: Table S1
Table S1. STROBE-MR checklist of recommended items to address in reports of Mendelian randomisation studies
Section	Checklist item	Section (paragraph number)
TITLE and ABSTRACT	Indicate Mendelian randomisation as the study’s design in the title and/or the abstract if that is a main purpose of the study	Title and the background section in the abstract
INTRODUCTION
Background	Explain the scientific background and rationale for the reported study. What is the exposure? Is a potential causal relationship between exposure and outcome plausible? Justify why MR is a helpful method to address the study question	Paragraphs 1-5 in the introduction
Objectives	State specific objectives clearly, including pre-specified causal hypotheses (if any). State that MR is a method that, under specific assumptions, intends to estimate causal effects	Paragraph 6 and 7 in the introduction
METHODS
Study design and data sources	Present key elements of the study design early in the article. Consider including a table listing sources of data for all phases of the study. For each data source contributing to the analysis, describe the following:	Materials and Methods (Study design)
	Setting: Describe the study design and the underlying population, if possible. Describe the setting, locations, and relevant dates, including periods of recruitment, exposure, follow-up, and data collection, when available.	Materials and Methods (The selection of genetic variant ) & Table S2
	Participants: Give the eligibility criteria, and the sources and methods of selection of participants. Report the sample size, and whether any power or sample size calculations were carried out prior to the main analysis	Materials and Methods (The selection of genetic variant & Outcome of EC ) & Table S2
	Describe measurement, quality control and selection of genetic variants	Materials and Methods (The selection of genetic variant )
	For each exposure, outcome, and other relevant variables, describe methods of assessment and diagnostic criteria for diseases	None
	Provide details of ethics committee approval and participant informed consent, if relevant
Assumptions	Explicitly state the three core IV assumptions for the main analysis (relevance, independence and exclusion restriction) as well assumptions for any additional or sensitivity analysis	Materials and Methods (Statistical analysis paragraph 2-6)
Statistical methods: main analysis	Describe statistical methods and statistics used	Materials and Methods (Statistical analysis paragraph 1) & Table S3-4
	Describe how quantitative variables were handled in the analyses (i.e., scale, units, model)	None
	Describe how genetic variants were handled in the analyses and, if applicable, how their weights were selected	Materials and Methods (The selection of genetic variant )
	Describe the MR estimator (e.g. two-stage least squares, Wald ratio) and related statistics. Detail the included covariates and, in case of two-sample MR, whether the same covariate set was used for adjustment in the two samples	None
	Explain how missing data were addressed	None
	If applicable, indicate how multiple testing was addressed	Materials and Methods (Statistical analysis paragraph 3)
Assessment of assumptions	Describe any methods or prior knowledge used to assess the assumptions or justify their validity	Materials and Methods (Statistical analysis paragraph 3-6)
Sensitivity analyses and additional analyses	Describe any sensitivity analyses or additional analyses performed (e.g. comparison of effect estimates from different approaches, independent replication, bias analytic techniques, validation of instruments, simulations)	Materials and Methods (Statistical analysis paragraph 4-5)
Software and pre-registration
	Name statistical software and package(s), including version and settings used	Materials and Methods (Statistical analysis paragraph 6)
	State whether the study protocol and details were pre-registered (as well as when and where)	None
RESULTS
Descriptive data
	Report the numbers of individuals at each stage of included studies and reasons for exclusion. Consider use of a flow-diagram	None
	Report summary statistics for phenotypic exposure(s), outcome(s) and other relevant variables (e.g. means, SDs, proportions)	Table S2
	If the data sources include meta-analyses of previous studies, provide the assessments of heterogeneity across these studies	None
	For two-sample Mendelian randomisation:
	i. Provide justification of the similarity of the genetic variant-exposure associations between the exposure and outcome samples	None
	ii. Provide information on the number of individuals who were in both samples for the exposure and for the outcome	Table S3-4
Main results
	Report the associations between genetic variant and exposure, and between genetic variant and outcome, preferably on an interpretable scale	Results (Lipid Traits and EC & Lipid-lowering drug targets and EC & Lipid-lowering drug targets and EC subtypes)
	Report MR estimates of the relationship between exposure and outcome, and the measures of uncertainty from the MR analysis, on an interpretable scale, such as odds ratio or relative risk per SD difference	Results (Lipid Traits and EC & Lipid-lowering drug targets and EC & Lipid-lowering drug targets and EC subtypes)
	If relevant, consider translating estimates of relative risk into absolute risk for a meaningful time period	None
	Consider plots to visualize results (e.g. forest plot, scatterplot of associations between genetic variants and outcome versus between genetic variants and exposure)	Figure 2-3 & Table 2
Assessment of assumptions
	Report the assessment of the validity of the assumptions	Results (Lipid Traits and EC & Lipid-lowering drug targets and EC & Lipid-lowering drug targets and EC subtypes) & Table S8
	Report any additional statistics (e.g., assessments of heterogeneity across genetic variants, such as I2, Q statistic or E-value)	Table S8
Sensitivity analyses and additional analyses
	Report any sensitivity analyses to assess the robustness of the main results to violations of the assumptions	Table S8
	Report results from other sensitivity analyses or additional analyses	Table S8
	Report any assessment of direction of causal relationship (e.g., bidirectional MR)	Table S8
	When relevant, report and compare with estimates from non-MR analyses	None
	Consider additional plots to visualize results (e.g., leave-one-out analyses)	None
DISCUSSION
Key results	Summarize key results with reference to study objectives	Paragraph 1 in the discussion
Limitations	Discuss limitations of the study, taking into account the validity of the IV assumptions, other sources of potential bias, and imprecision. Discuss both direction and magnitude of any potential bias and any efforts to address them	Paragraph 12 in the discussion
Interpretation
	Meaning: Give a cautious overall interpretation of results in the context of their limitations and in comparison with other studies	Paragraph 2-7 in the discussion
	Mechanism: Discuss underlying biological mechanisms that could drive a potential causal relationship between the investigated exposure and the outcome, and whether the gene-environment equivalence assumption is reasonable. Use causal language carefully, clarifying that IV estimates may provide causal effects only under certain assumptions	Paragraph 3, 6, and 8 in the discussion
	Clinical relevance: Discuss whether the results have clinical or public policy relevance, and to what extent they inform effect sizes of possible interventions	Paragraph 11 in the discussion
Generalizability	Discuss the generalizability of the study results (a) to other populations, (b) across other exposure periods/timings, and (c) across other levels of exposure	Paragraph 11-12 in the discussion
OTHER INFORMATION
Funding	Describe sources of funding and the role of funders in the present study and, if applicable, sources of funding for the databases and original study or studies on which the present study is based	Funding
Data and data sharing	Provide the data used to perform all analyses or report where and how the data can be accessed, and reference these sources in the article. Provide the statistical code needed to reproduce the results in the article,or report whether the code is publicly accessible and if so, where	Data Availability Statement & Table S2
Conflicts of Interest	All authors should declare all potential conflicts of interest	Conflicts of Interest

## Sheet: Table S2
Table S4 The detail of source for exposures and outcomes
	GWAS ID	Sample size	Consortium/First author	Data availability
LDL-C	met-d-LDL_C	115078	Borges CM	https://gwas.mrcieu.ac.uk/
TG	met-d-Total_TG	115078	Borges CM
TC	met-d-Total_C	115078	Borges CM
HDL-C	met-d-HDL_C	115078	Borges CM
EC	ebi-a-GCST006464	121885	O'Mara TA
EEC	ebi-a-GCST006465	54884	O'Mara TA
NEC	ebi-a-GCST006466	36677	O'Mara TA
BMI	ukb-a-248	336107	Neale Lab
Hypertension	NA	412113	FinnGen	https://www.finngen.fi/en
T2D	ebi-a-GCST90029024	468298	Loh PR	https://gwas.mrcieu.ac.uk/
CHD	ieu-a-7	184305	CARDIoGRAMplusC4D
Abbreviation: LDL-C, low-density lipoprotein cholesterol; TG, triglycerides; TC, total cholesterol; EC, endometrial cancer; EEC, endometrioid carcinoma; NEC, non-endometrioid carcinoma, HDL-C, high-density lipoprotein cholesterol; BMI, body mass index; CHD, coronary heart disease; T2D, type 2 diabetes.

## Sheet: Table S3
Table S2 The detail of instrumental variable corresponding to lipid trait.
	SNP	chr	pos	beta	se	pval	effect_allele	other_allele	F-statistic
LDL-C	rs2986164	1	25622291	-0.0238159	0.00449502	4.79999e-08	A	G	32.4771
LDL-C	rs11591147	1	55505647	-0.304518	0.0156658	1.9002e-87	T	G	367.257
LDL-C	rs472495	1	55521313	0.034737	0.00430346	2.99985e-16	T	G	63.2883
LDL-C	rs11206517	1	55526428	0.0947943	0.0115094	7.89951e-17	G	T	66.0516
LDL-C	rs7534572	1	62999675	0.0298095	0.00429714	3.59998e-13	G	C	46.6991
LDL-C	rs12740374	1	109817590	-0.116925	0.00494653	1.39959e-125	T	G	544.367
LDL-C	rs553427	1	234852760	0.0330882	0.00411213	2.60016e-16	T	C	62.9556
LDL-C	rs140798831	2	21149771	-0.0296372	0.00434221	3.40017e-12	C	T	45.5869
LDL-C	rs562338	2	21288321	0.105898	0.00533839	4.20049e-91	G	A	382.829
LDL-C	rs11127048	2	27752463	-0.0401458	0.00428909	9.20026e-21	A	G	87.9695
LDL-C	rs4299376	2	44072576	-0.0466802	0.00440387	1.9002e-27	T	G	109.898
LDL-C	rs59950280	4	3452345	0.0252168	0.00442373	5.39995e-09	A	G	32.4414
LDL-C	rs1499279	5	52106278	-0.0668096	0.0103348	4.70002e-10	G	T	40.9909
LDL-C	rs3846662	5	74651084	0.0542877	0.00416273	5.10035e-40	G	A	165.906
LDL-C	rs1500188	5	122827953	-0.0244391	0.00414134	1.29999e-09	G	A	34.0376
LDL-C	rs6882345	5	156397673	0.0354317	0.00426033	8.10028e-17	A	G	67.1736
LDL-C	rs79220007	6	26098474	-0.0596068	0.00775519	7.8001e-15	C	T	57.5087
LDL-C	rs11755689	6	32586376	0.0362236	0.00449551	8.9002e-15	G	A	67.2286
LDL-C	rs3798167	6	160567928	-0.037084	0.00517198	7.19946e-14	T	G	50.6829
LDL-C	rs10260606	7	44584551	0.0287645	0.00531043	1.40001e-08	C	G	28.4368
LDL-C	rs10953298	7	100216773	-0.0271028	0.0048711	3.89996e-08	T	C	30.451
LDL-C	rs13278097	8	5364508	0.0248387	0.00453685	3.29997e-08	T	C	29.1811
LDL-C	rs1461729	8	9187242	0.061436	0.00683876	4.30031e-20	G	A	78.7705
LDL-C	rs10504255	8	59398461	-0.0234137	0.00436653	8.40001e-09	A	G	28.1987
LDL-C	rs112875651	8	126506694	-0.0548675	0.0042707	2.99985e-40	A	G	165.428
LDL-C	rs2740488	9	107661742	-0.0334661	0.00466885	3.19963e-12	C	A	50.2661
LDL-C	rs115478735	9	136149711	0.0606983	0.00531901	1e-30	T	A	127.084
LDL-C	rs102275	11	61557803	-0.0505986	0.0043	1.39991e-33	C	T	134.17
LDL-C	rs525028	11	116705516	-0.0360517	0.00454556	3.50026e-16	A	G	61.8062
LDL-C	rs59379014	11	126228000	0.062395	0.00790206	4.79954e-15	T	C	60.5603
LDL-C	rs4766578	12	111904371	0.0265618	0.00411999	2.80027e-11	A	T	40.6074
LDL-C	rs11571787	13	32958466	-0.0261933	0.00500994	3.29997e-08	G	T	26.6102
LDL-C	rs11621792	14	24871926	0.0274282	0.00415257	4.00037e-12	T	C	42.9327
LDL-C	rs261290	15	58678720	-0.0246095	0.00433502	5e-09	C	T	31.522
LDL-C	rs3794695	16	72097827	0.0414287	0.00525729	4.00037e-16	T	C	60.5838
LDL-C	rs55714927	17	7080316	-0.0361639	0.00522951	7.00003e-13	T	C	46.5291
LDL-C	rs56325564	17	45766771	0.0330097	0.00414332	1.50003e-16	A	G	62.6549
LDL-C	rs77542162	17	67081278	0.119004	0.0138296	8.00018e-18	G	A	72.2515
LDL-C	rs72631343	17	67191270	-0.0385417	0.00613623	1.40001e-10	G	C	38.4316
LDL-C	rs12151108	19	11197261	-0.145852	0.00631404	9.2045e-120	A	G	518.135
LDL-C	rs2738447	19	11227480	0.0301143	0.00418384	7.50067e-13	C	A	50.3898
LDL-C	rs58542926	19	19379549	-0.10208	0.00782009	3.29989e-39	T	C	165.397
LDL-C	rs111278137	19	45215081	-0.136349	0.0146005	1.99986e-20	A	G	90.5577
LDL-C	rs62117160	19	45232161	-0.336725	0.00984947	1e-200	A	G	1142.9
LDL-C	rs147711004	19	45337918	0.133755	0.0112525	7.00003e-34	A	G	143.206
LDL-C	rs7254892	19	45389596	-0.440379	0.0116671	1e-200	A	G	1396.62
LDL-C	rs118170342	19	45401868	0.133135	0.010537	4.79954e-38	C	T	159.759
LDL-C	rs2618566	20	17844684	-0.0235553	0.00434223	3.69999e-09	T	G	28.6514
LDL-C	rs1883711	20	39179822	0.0939839	0.0120815	1.10002e-15	C	G	61.4812
LDL-C	rs4810479	20	44545048	-0.0295013	0.00474996	1.6e-09	T	C	37.5476
TG	rs79598313	1	27284913	0.105871	0.0132725	8.60003e-15	T	C	58.4951
TG	rs1168015	1	62996046	0.0835214	0.004178	1.69981e-92	G	C	367.566
TG	rs72986845	1	109615481	-0.0331813	0.00591253	2.5e-08	C	A	29.6998
TG	rs11122450	1	230301811	-0.0405267	0.00410008	2.99985e-24	G	T	89.8748
TG	rs2678379	2	21226560	0.0977828	0.00492433	1e-90	G	A	361.296
TG	rs60960031	2	21530659	-0.0243197	0.00407916	3.09999e-09	A	G	32.7551
TG	rs11903847	2	25592918	-0.0235869	0.0043072	4.39997e-08	C	T	28.529
TG	rs1260326	2	27730940	-0.0999564	0.00408283	4.79733e-138	C	T	552.657
TG	rs1128249	2	165528624	-0.0485905	0.00409311	4.30031e-34	T	G	129.657
TG	rs13423088	2	227026864	-0.0398415	0.00429602	1e-20	A	T	79.1554
TG	rs684773	3	135956305	0.0371947	0.00473316	3.29989e-16	C	A	56.9188
TG	rs9844972	3	150097635	0.0402682	0.00793474	4.90004e-08	C	G	24.5458
TG	rs13108218	4	3443931	-0.0367121	0.00413932	1.9002e-20	G	A	73.4677
TG	rs3857142	4	15106036	0.0238564	0.00424674	6.80002e-09	T	C	29.2563
TG	rs1471251	4	87976359	0.0318618	0.00410343	7.50067e-16	T	A	55.9656
TG	rs2035816	4	100508556	-0.0403075	0.00721235	1.29999e-08	G	A	28.872
TG	rs4491981	4	171563776	-0.025833	0.00470408	9.80009e-09	A	C	28.1188
TG	rs3936511	5	55860781	0.056021	0.00507067	3.29989e-28	G	A	112.357
TG	rs37538	5	57610069	-0.0220531	0.00410749	1.29999e-08	C	G	26.8064
TG	rs4704834	5	156443066	0.0388698	0.00417137	3.90032e-22	G	A	79.773
TG	rs6938550	6	20462138	-0.039835	0.00712834	2.30001e-08	A	G	28.6695
TG	rs28752924	6	31303922	0.0265503	0.00414231	2.80001e-10	C	T	40.0922
TG	rs12661597	6	32507498	0.0707508	0.0105674	3.69999e-12	T	G	44.5978
TG	rs28383314	6	32587213	0.0417524	0.00411915	5.90065e-25	C	T	94.3161
TG	rs998584	6	43757896	0.0308562	0.00399776	5.60015e-15	A	C	54.7398
TG	rs2186037	6	127455029	0.0314292	0.00400647	5.70033e-16	G	A	56.7835
TG	rs632057	6	139834012	-0.0366043	0.00413052	1.80011e-18	G	T	72.1039
TG	rs111909590	6	160545046	0.0574689	0.00985018	6.4e-10	T	C	31.6917
TG	rs117733303	6	160922870	-0.302407	0.0148122	1.80011e-93	G	A	383.447
TG	rs10455872	6	161010118	-0.178502	0.00740163	1.09901e-132	G	A	535.989
TG	rs73596816	6	161017363	-0.092618	0.0111168	1.59993e-16	A	G	64.1329
TG	rs56001710	7	25983400	-0.0300338	0.004177	6.79986e-14	T	A	50.5752
TG	rs3812316	7	73020337	-0.123841	0.00595392	8.00018e-95	G	C	398.666
TG	rs72555385	7	73123473	0.0703491	0.00928038	4.49987e-14	G	A	53.4204
TG	rs11976955	7	130433594	0.0311031	0.00431585	1.80011e-13	G	C	47.9973
TG	rs11998606	8	10663120	0.0340068	0.00417024	4.49987e-15	T	C	64.0259
TG	rs59347135	8	19750044	0.0706274	0.00982072	1.39991e-13	G	C	50.1986
TG	rs144503444	8	19773155	0.154462	0.0150659	4.90004e-24	C	T	98.4835
TG	rs328	8	19819724	-0.19034	0.00662907	1.30017e-185	G	C	757.463
TG	rs150564454	8	19972140	-0.123658	0.0194973	1.5e-10	A	G	39.9312
TG	rs2081687	8	59388565	-0.0266004	0.00423005	1.89998e-10	C	T	36.3926
TG	rs28601761	8	126500031	-0.0864861	0.00409282	1.39959e-103	G	C	420.937
TG	rs3860847	8	126631799	0.03526	0.00490604	2.49977e-13	A	G	47.9056
TG	rs10761716	10	64882300	-0.036317	0.00403023	6.79986e-20	G	C	74.8982
TG	rs2478236	10	94797973	-0.0262343	0.00408231	2.29985e-12	A	G	38.146
TG	rs2915400	11	14364951	0.0260142	0.0047513	1.6e-08	C	T	27.7737
TG	rs174580	11	61606642	0.0470749	0.00417813	1.50003e-30	G	A	116.448
TG	rs2302263	11	64021821	0.0406468	0.00707093	9.90011e-09	T	C	30.5623
TG	rs883863	11	116389017	0.0252144	0.00436383	1.29999e-08	A	G	31.1964
TG	rs964184	11	116648917	-0.218916	0.00589191	1e-200	C	G	1283.97
TG	rs141469619	11	116714293	0.282528	0.0211196	1.39991e-44	G	A	184.709
TG	rs76895963	12	4384844	-0.0918829	0.0155561	2.39999e-09	G	T	39.1336
TG	rs11172134	12	57645789	-0.0303912	0.00499267	8.70001e-10	A	T	34.1532
TG	rs7133378	12	124409502	-0.0294477	0.00428826	6.00067e-13	A	G	43.4301
TG	rs7140110	13	114544024	0.027646	0.0043695	8.9002e-11	C	T	36.9076
TG	rs150844304	15	43726625	0.145591	0.0126548	4.10015e-32	C	A	122.173
TG	rs261290	15	58678720	-0.0412972	0.00421668	2.09991e-23	C	T	88.8105
TG	rs488490	15	58737661	-0.0373421	0.00571329	9.79941e-11	A	C	40.3355
TG	rs247616	16	56989590	-0.0312505	0.00427735	8.49963e-14	T	C	49.3061
TG	rs34682685	16	72096227	0.0405038	0.00660155	3.09999e-10	A	G	35.0287
TG	rs2925979	16	81534790	-0.0326311	0.0043593	2.70023e-14	C	T	51.591
TG	rs9889584	17	17434141	0.0512238	0.0082858	9.09997e-10	A	G	35.2391
TG	rs112259268	17	41874745	0.121283	0.0120274	3.50026e-25	A	C	94.1824
TG	rs1801689	17	64210580	-0.0859925	0.011627	4.79954e-15	C	A	50.3966
TG	rs116843064	19	8429323	-0.234034	0.0143419	1.20005e-60	A	G	245.808
TG	rs57192995	19	8439538	-0.0555827	0.00868546	8.30042e-11	C	G	37.7896
TG	rs58542926	19	19379549	-0.108569	0.00762369	9.70063e-47	T	C	187.128
TG	rs182611493	19	19458388	-0.113727	0.0192534	1.2e-09	G	A	36.8228
TG	rs483082	19	45416178	0.0527258	0.00470965	2.09991e-29	T	G	115.662
TG	rs5112	19	45430280	0.0794199	0.00429964	2.39994e-79	G	C	362.407
TG	rs2081194	19	49263477	-0.0249128	0.00419122	2.59998e-08	C	G	34.2536
TG	rs2092479	20	39204644	-0.0240745	0.00427109	2e-09	G	C	29.3276
TG	rs7679	20	44576502	0.0449599	0.00514644	6.29941e-20	C	T	70.5986
TG	rs62222988	21	40569508	0.0208249	0.00414583	4.70002e-08	C	T	23.3699
TC	rs1293261	1	25713234	0.0216733	0.0039978	1.2e-08	T	A	26.9652
TC	rs11591147	1	55505647	-0.273043	0.0152309	1.39991e-74	T	G	295.077
TC	rs472495	1	55521313	0.0308054	0.00418399	9.79941e-14	T	G	49.767
TC	rs11206517	1	55526428	0.0851169	0.0111899	1.69981e-14	G	T	53.2479
TC	rs7534572	1	62999675	0.0420945	0.00417785	2.49977e-25	G	C	93.159
TC	rs12740374	1	109817590	-0.0929409	0.00480921	1.69981e-84	T	G	343.348
TC	rs2642438	1	220970028	0.0318207	0.00437814	5.00035e-14	G	A	48.5984
TC	rs496654	1	234851165	0.0311732	0.00399858	1.20005e-15	C	A	55.8743
TC	rs1107851	2	20371613	-0.0244532	0.00401621	5.39995e-10	C	T	34.2459
TC	rs562338	2	21288321	0.098242	0.00519045	3.10027e-83	G	A	329.324
TC	rs11127048	2	27752463	-0.0353702	0.00417022	1.69981e-17	A	G	68.2736
TC	rs4299376	2	44072576	-0.0428972	0.00428182	6.09958e-25	T	G	92.7939
TC	rs2943650	2	227105921	-0.0220515	0.00417007	3.09999e-08	T	C	25.6396
TC	rs4860948	4	69340991	0.0255436	0.00466595	1.89998e-08	A	T	27.734
TC	rs3846662	5	74651084	0.0521026	0.00404723	7.50067e-39	G	A	152.802
TC	rs1500188	5	122827953	-0.0242707	0.00402644	1.29999e-09	G	A	33.57
TC	rs6882345	5	156397673	0.0359238	0.00414212	3.69999e-18	A	G	69.0536
TC	rs79220007	6	26098474	-0.050516	0.00754059	1.80011e-11	C	T	41.2989
TC	rs147841808	6	32601807	0.0468862	0.00602227	9.8992e-15	G	C	58.1059
TC	rs36018387	6	35386872	-0.0403666	0.00654162	1.29999e-10	T	C	35.2803
TC	rs3777411	6	160476945	-0.0405292	0.00558926	6.4003e-13	T	C	48.4186
TC	rs1057558	7	1062366	-0.0280556	0.00482698	7.19996e-10	C	T	31.1263
TC	rs1461729	8	9187242	0.0754733	0.00664826	3.29989e-31	G	A	118.92
TC	rs117026536	8	19818773	0.0453535	0.00666288	5.00035e-12	T	G	42.593
TC	rs2326077	8	59385919	-0.0224173	0.00423777	4.60002e-08	T	C	25.8388
TC	rs112875651	8	126506694	-0.0482053	0.00415174	1.69981e-32	A	G	127.652
TC	rs4008004	9	15300968	0.0272269	0.00483294	5e-09	A	C	29.4625
TC	rs11789603	9	107647019	0.0418447	0.00643476	8.69961e-11	T	C	39.0924
TC	rs2740488	9	107661742	-0.0425254	0.00453947	2.80027e-20	C	A	81.1856
TC	rs115478735	9	136149711	0.0562229	0.00517162	1.29987e-28	T	A	109.017
TC	rs2792735	10	113921825	-0.0320407	0.00445386	1.59993e-13	A	G	47.6181
TC	rs10838724	11	47527052	-0.0261546	0.00419093	1.79999e-10	T	G	36.6604
TC	rs102275	11	61557803	-0.0660426	0.00418036	3.69999e-59	C	T	228.762
TC	rs525028	11	116705516	-0.035615	0.00441909	1.59993e-16	A	G	60.3172
TC	rs4307732	11	126244955	0.0364447	0.00651417	2.59998e-08	A	G	28.9585
TC	rs4766578	12	111904371	0.0304302	0.00400555	2.60016e-15	A	T	53.3024
TC	rs11065358	12	121384495	-0.0272454	0.00424355	1.79999e-10	C	T	38.2461
TC	rs61946991	13	121384495	-0.0235217	0.00422773	4.60002e-08	C	A	31.545
TC	rs11621792	14	121384495	0.0239578	0.0040379	3.59998e-10	T	C	32.7528
TC	rs11854242	15	121384495	-0.030255	0.00450512	7.59976e-13	T	C	42.025
TC	rs261290	15	121384495	-0.078138	0.00421371	1.50003e-79	C	T	318.576
TC	rs633695	15	121384495	0.0587261	0.00441179	3.59998e-39	G	A	164.448
TC	rs1864163	16	121384495	-0.0465851	0.0045502	3.19963e-26	A	G	96.492
TC	rs3794695	16	121384495	0.0349478	0.00511113	2.29985e-12	T	C	43.1051
TC	rs72836561	17	121384495	-0.0763491	0.0114495	1.69981e-11	T	C	40.9223
TC	rs56325564	17	121384495	0.0289563	0.00402858	7.00003e-14	A	G	48.2062
TC	rs77542162	17	121384495	0.118862	0.0134466	4.00037e-18	G	A	72.0791
TC	rs72631343	17	121384495	-0.0346131	0.0059663	3.50002e-09	G	C	30.9942
TC	rs77960347	18	121384495	0.190079	0.0174651	7.59976e-28	G	A	108.733
TC	rs9304381	18	121384495	0.0483354	0.00519129	2.99985e-21	T	C	79.9665
TC	rs73013176	19	121384495	-0.127568	0.0192153	6.70039e-12	C	T	41.7941
TC	rs12151108	19	121384495	-0.132111	0.00614387	2.60016e-104	A	G	424.762
TC	rs17699030	19	121384495	-0.0651514	0.0110409	2.19999e-09	G	A	31.8327
TC	rs58542926	19	121384495	-0.0982855	0.00760933	2.99985e-39	T	C	153.313
TC	rs111278137	19	121384495	-0.113707	0.014207	9.09913e-16	A	G	62.964
TC	rs118147862	19	121384495	-0.354764	0.0098562	1e-200	A	G	1279.06
TC	rs147711004	19	121384495	0.087127	0.0109492	5.19996e-16	A	G	60.7205
TC	rs7254892	19	121384495	-0.348845	0.0113527	1e-200	A	G	872.431
TC	rs118170342	19	121384495	0.109238	0.010253	3.50026e-28	C	T	107.506
TC	rs2618566	20	121384495	-0.0219844	0.0042221	1.89998e-08	T	G	24.9564
TC	rs1883711	20	121384495	0.0840282	0.0117472	1.29987e-13	C	G	49.1405
TC	rs1800961	20	121384495	-0.0805672	0.0116769	2.90001e-12	T	C	43.7667
HDL-C	rs114165349	1	121384495	-0.107152	0.0123721	4.19952e-18	C	G	59.2993
HDL-C	rs3768321	1	121384495	-0.0426449	0.00464911	7.89951e-22	T	G	66.1298
HDL-C	rs333947	1	121384495	-0.0300965	0.00515628	1.7e-09	A	G	26.6056
HDL-C	rs267738	1	121384495	0.0271507	0.00445115	1.7e-10	G	T	29.0873
HDL-C	rs1779823	1	121384495	-0.0296824	0.00390711	1e-14	T	G	45.1206
HDL-C	rs2642438	1	121384495	0.0359384	0.00403976	7.70016e-20	G	A	61.9969
HDL-C	rs4846921	1	121384495	0.0487465	0.0037839	3.10027e-40	A	G	129.858
HDL-C	rs35633876	2	121384495	-0.0238728	0.00370545	4.19952e-11	T	G	32.7577
HDL-C	rs676210	2	121384495	0.0696601	0.00454847	1.39991e-52	A	G	182.807
HDL-C	rs10184004	2	121384495	0.0338743	0.00375577	6.90081e-21	T	C	63.7297
HDL-C	rs1047891	2	121384495	-0.0232739	0.00397277	1.29999e-08	A	C	26.9062
HDL-C	rs78058190	2	121384495	-0.0623876	0.00955109	3.89996e-10	A	G	42.647
HDL-C	rs2176040	2	121384495	-0.0404423	0.00384959	1.80011e-28	G	A	86.0664
HDL-C	rs59104589	2	121384495	0.0203271	0.00384617	9.29994e-09	T	C	21.8831
HDL-C	rs28818616	3	121384495	-0.0203169	0.00389024	3.50002e-08	C	T	21.6104
HDL-C	rs71336055	3	121384495	0.0328242	0.00569209	7.00003e-09	T	C	26.1417
HDL-C	rs57912727	3	121384495	-0.0285813	0.00539141	3.59998e-08	C	A	22.1905
HDL-C	rs13107325	4	121384495	-0.0745451	0.00703246	1e-27	T	C	88.0153
HDL-C	rs9687846	5	121384495	-0.0392341	0.00459439	2.80027e-18	A	G	57.0109
HDL-C	rs2307111	5	121384495	0.0246146	0.00377575	1.29999e-10	C	T	33.3801
HDL-C	rs9265559	6	121384495	-0.028312	0.00391876	1.29987e-13	G	C	42.0319
HDL-C	rs147627829	6	121384495	-0.058066	0.00903955	2.30001e-10	A	G	32.701
HDL-C	rs9296128	6	121384495	-0.025613	0.00397505	3.29989e-12	A	G	32.5194
HDL-C	rs998584	6	121384495	-0.0321227	0.00369555	1.20005e-18	A	C	59.3281
HDL-C	rs9491697	6	121384495	-0.0274741	0.0037153	3.90032e-14	G	A	43.2174
HDL-C	rs571848809	6	121384495	-0.0535431	0.0060047	1.80011e-20	A	G	62.7625
HDL-C	rs2280723	7	121384495	-0.0245302	0.00376097	8.80035e-11	T	C	33.62
HDL-C	rs10268632	7	121384495	0.0216875	0.00369891	2e-09	C	A	27.0543
HDL-C	rs35493868	7	121384495	0.0337242	0.00459459	7.10068e-14	G	C	42.4681
HDL-C	rs7810507	7	121384495	-0.0301581	0.00410079	1.50003e-13	A	G	42.3154
HDL-C	rs4240624	8	121384495	0.0929821	0.00642047	2.70023e-48	A	G	164.463
HDL-C	rs59347135	8	121384495	-0.0768671	0.00906728	3.10027e-18	G	C	59.4649
HDL-C	rs80041799	8	121384495	0.0942844	0.0164011	2.1e-09	T	C	25.8229
HDL-C	rs144503444	8	121384495	-0.152467	0.01391	7.10068e-30	C	T	95.9538
HDL-C	rs117199990	8	121384495	0.157287	0.00612479	5.19996e-151	T	C	515.821
HDL-C	rs7845090	8	121384495	0.0233782	0.00408048	1.6e-08	A	G	25.9381
HDL-C	rs2245221	8	121384495	0.030923	0.00373996	1.50003e-15	A	G	54.28
HDL-C	rs2954029	8	121384495	0.023379	0.00370257	7.00003e-12	T	A	31.3025
HDL-C	rs7817574	8	121384495	0.0252411	0.00473164	8.10009e-09	C	T	22.1429
HDL-C	rs1215112	9	121384495	0.048491	0.00537258	3.29989e-20	A	G	64.0077
HDL-C	rs2066714	9	121384495	0.0334587	0.00548549	1.40001e-10	C	T	28.9442
HDL-C	rs11789603	9	121384495	0.0525294	0.00594016	1.10002e-17	T	C	61.6172
HDL-C	rs2740488	9	121384495	-0.0440108	0.00419055	5.50047e-27	C	A	86.9606
HDL-C	rs61854123	10	121384495	0.0317149	0.0043241	9.8992e-14	A	G	42.5598
HDL-C	rs2792735	10	121384495	-0.0403523	0.00410968	2.80027e-24	A	G	75.5457
HDL-C	rs60847460	10	121384495	-0.0367817	0.00528571	4.19952e-12	T	C	38.2439
HDL-C	rs12786130	11	121384495	0.0263854	0.00435261	4.60002e-10	T	C	29.0826
HDL-C	rs4752973	11	121384495	0.0464157	0.0046968	8.19974e-24	C	T	76.1381
HDL-C	rs174578	11	121384495	-0.0651582	0.00385673	3.50026e-69	A	T	223.013
HDL-C	rs12294913	11	121384495	-0.0483367	0.00881694	1.29999e-08	G	C	25.092
HDL-C	rs559355	11	121384495	-0.0512432	0.00507106	8.4004e-24	T	A	80.45
HDL-C	rs570920454	11	121384495	-0.108437	0.0196645	4.39997e-09	C	T	24.5702
HDL-C	rs964184	11	121384495	0.0881495	0.00543511	5.60015e-62	C	G	206.251
HDL-C	rs200501619	11	121384495	0.0418754	0.00433103	8.10028e-24	T	C	97.3132
HDL-C	rs7134375	12	121384495	0.0233031	0.00371871	1.09999e-10	A	C	30.6444
HDL-C	rs11609805	12	121384495	0.0288801	0.00430655	2.90001e-12	A	G	35.0682
HDL-C	rs7308864	12	121384495	0.026291	0.00368582	2.70023e-13	G	A	39.6987
HDL-C	rs11065991	12	121384495	-0.0218209	0.00374853	7.19946e-11	T	C	26.6269
HDL-C	rs76385829	12	121384495	0.0521241	0.00801104	1.6e-10	T	C	33.2705
HDL-C	rs1054852	12	121384495	0.0324635	0.00399376	1.9002e-17	G	A	57.0254
HDL-C	rs921919	12	121384495	-0.0418035	0.004007	2.09991e-28	A	G	89.0615
HDL-C	rs7136506	12	121384495	-0.0405904	0.00456514	1.29987e-19	C	T	64.1992
HDL-C	rs4765008	12	121384495	0.02497	0.00415197	1.40001e-08	G	C	28.4161
HDL-C	rs941507	14	121384495	-0.0200517	0.00371194	8.40001e-09	C	G	22.9969
HDL-C	rs2494748	14	121384495	-0.0201061	0.00380172	1.5e-08	T	C	22.007
HDL-C	rs5030789	15	121384495	0.0202435	0.00373514	4e-08	G	A	23.1561
HDL-C	rs150844304	15	121384495	-0.0739662	0.0116657	4.60045e-11	C	A	31.5087
HDL-C	rs1560390	15	121384495	-0.0398554	0.00448169	3.80014e-22	C	T	62.7022
HDL-C	rs10468017	15	121384495	0.101521	0.00404587	2.99916e-145	T	C	496.368
HDL-C	rs488490	15	121384495	-0.097555	0.00526676	7.8001e-80	A	C	275.853
HDL-C	rs4985155	16	121384495	-0.0239079	0.00388907	2e-10	G	A	29.309
HDL-C	rs2062545	16	121384495	-0.0629934	0.00865715	7.50067e-14	A	G	41.4824
HDL-C	rs79600951	16	121384495	-0.105561	0.00639465	7.00003e-62	G	C	212.176
HDL-C	rs9989419	16	121384495	0.135711	0.00375502	1e-200	G	A	1021.17
HDL-C	rs4783975	16	121384495	-0.0221834	0.0038636	4.70002e-09	T	G	26.1161
HDL-C	rs4986970	16	121384495	-0.0918619	0.0101862	2.99985e-20	T	A	63.6715
HDL-C	rs2925979	16	121384495	0.0382114	0.00400271	2.60016e-23	C	T	70.7569
HDL-C	rs12453682	17	121384495	0.0211892	0.00402544	1.79999e-08	T	C	21.9626
HDL-C	rs72836561	17	121384495	-0.15614	0.0105665	1.50003e-52	T	C	171.345
HDL-C	rs112001035	17	121384495	-0.0574208	0.00793581	5.79963e-13	A	G	42.631
HDL-C	rs4969141	17	121384495	0.0228226	0.00370178	7.10003e-10	T	C	29.9645
HDL-C	rs77960347	18	121384495	0.253544	0.0161172	5.10035e-58	G	A	193.606
HDL-C	rs12608026	18	121384495	0.0723971	0.00924151	2.39994e-15	G	T	49.0007
HDL-C	rs62101705	18	121384495	-0.0891329	0.0162001	5.30005e-09	T	C	24.6055
HDL-C	rs7241918	18	121384495	0.0758021	0.00484633	3.69999e-57	T	G	193.044
HDL-C	rs688671	18	121384495	-0.0243872	0.0041877	5.19996e-09	G	A	26.8035
HDL-C	rs116843064	19	121384495	0.214019	0.0132376	9.70063e-62	A	G	205.49
HDL-C	rs2978615	19	121384495	-0.0198835	0.00370288	4.90004e-08	T	C	22.7436
HDL-C	rs737337	19	121384495	-0.0597532	0.00692609	2.90001e-18	C	T	58.2864
HDL-C	rs75627662	19	121384495	-0.0328757	0.00456456	1e-13	T	C	40.7102
HDL-C	rs5167	19	121384495	0.0440828	0.00385868	2.99985e-31	G	T	102.142
HDL-C	rs1761457	19	121384495	0.0278874	0.0039397	6.89922e-14	G	A	39.3868
HDL-C	rs150224153	20	121384495	-0.0903456	0.0112384	1.20005e-15	T	C	53.3446
HDL-C	rs6073958	20	121384495	-0.0733268	0.00463155	4.90004e-56	C	T	197.387
HDL-C	rs4239651	20	121384495	0.035618	0.00456752	4.10015e-16	C	T	47.7354
HDL-C	rs2298428	22	121384495	-0.0359541	0.00478107	5.19996e-15	T	C	44.415
Abbreviation: LDL-C, low-density lipoprotein cholesterol; TG, triglycerides; TC, total cholesterol; HDL-C, high-density lipoprotein cholesterol

## Sheet: Table S4
Table S3 The detail of instrumental variable corresponding to drug target.
	SNP	chr	pos	beta	se	pval	effect_allele	other_allele	F-statistic
PCSK9	rs200730299	1	55491853	-0.0555932	0.00552561	8.49963e-24	C	A	111.542
PCSK9	rs72660539	1	55494906	0.0355265	0.00602911	1.6e-09	A	G	34.1436
PCSK9	rs17111503	1	55503448	0.0365324	0.00466409	2.29985e-15	G	A	60.3595
PCSK9	rs11591147	1	55505647	-0.304518	0.0156658	1.9002e-87	T	G	367.257
PCSK9	rs10888896	1	55509213	0.0319466	0.00477606	8.80035e-12	C	G	44.8024
PCSK9	rs472495	1	55521313	0.034737	0.00430346	2.99985e-16	T	G	63.2883
PCSK9	rs11206517	1	55526428	0.0947943	0.0115094	7.89951e-17	G	T	66.0516
APOB	rs4507059	2	21143329	-0.0305429	0.00448639	2.29985e-11	G	A	45.429
APOB	rs150956718	2	21149753	-0.14253	0.0270988	3.2e-08	A	G	32.0057
APOB	rs693	2	21232195	0.0720834	0.00411358	3.90032e-72	A	G	299.222
APOB	rs533617	2	21233972	-0.0945968	0.0105784	2.49977e-20	C	T	77.8339
APOB	rs150856817	2	21239866	-0.0587007	0.0078602	1.69981e-13	A	T	59.4996
APOB	rs562338	2	21288321	0.105898	0.00533839	4.20049e-91	G	A	382.829
APOB	rs72902594	2	21300783	-0.0467963	0.00867825	2e-08	A	C	28.3558
APOB	rs377122620	2	21323839	0.0668688	0.00739691	4.49987e-20	G	T	103.106
LDL-R	rs77278227	19	11102596	-0.0862202	0.0109843	1.80011e-15	A	G	59.499
LDL-R	rs73013176	19	11147526	-0.135234	0.0197475	2.49977e-12	C	T	46.9702
LDL-R	rs12151108	19	11197261	-0.145852	0.00631404	9.2045e-120	A	G	518.135
LDL-R	rs6511721	19	11206575	-0.0388133	0.00410433	1.50003e-21	A	G	86.5932
LDL-R	rs79915079	19	11229066	-0.086502	0.0129197	1e-11	A	G	43.5772
LDL-R	rs17249001	19	11241428	0.0463848	0.00755166	2.1e-09	A	G	39.8095
LDL-R	rs145790091	19	11261861	-0.0445075	0.00431209	4.30031e-25	A	T	106.523
LDL-R	rs146576912	19	11283222	-0.101216	0.0095221	4.60045e-27	T	C	135.951
APOC3	rs67120644	11	116625897	-0.0410755	0.00532769	1.69981e-15	C	T	54.9609
APOC3	rs193108398	11	116627177	0.194912	0.024994	3.40017e-15	A	G	59.5748
APOC3	rs1268353	11	116639692	-0.0588905	0.00420997	1.39991e-47	T	C	180.182
APOC3	rs148784079	11	116645926	0.218942	0.021356	3.90032e-26	A	C	102.454
APOC3	rs964184	11	116648917	-0.218916	0.00589191	1e-200	C	G	1283.97
APOC3	rs3135507	11	116661488	0.101171	0.012884	1.50003e-16	T	C	57.2728
APOC3	rs75919952	11	116667545	-0.0732363	0.00921061	4.30031e-16	T	C	58.5076
APOC3	rs2239013	11	116693353	-0.0486905	0.00810034	1e-09	T	C	33.7687
APOC3	rs12721041	11	116693871	0.174534	0.0161334	3.19963e-28	T	C	107.867
APOC3	rs2070669	11	116701122	-0.0489702	0.00448317	1.69981e-28	G	C	111.744
APOC3	rs1374117	11	116709438	0.0497472	0.00606686	3.59998e-17	T	C	62.7199
APOC3	rs141469619	11	116714293	0.282528	0.0211196	1.39991e-44	G	A	184.709
APOC3	rs145730196	11	116718925	-0.0639908	0.00553204	7.70016e-32	A	G	124.697
LPL	rs2119693	8	19720395	0.0674041	0.00578741	1.9002e-31	T	G	127.946
LPL	rs3898938	8	19749390	-0.0366278	0.00401249	2.99985e-20	T	C	77.1413
LPL	rs1441775	8	19751651	0.0225904	0.00400382	1e-08	A	G	29.3268
LPL	rs10102717	8	19756813	-0.0337876	0.00411769	4.79954e-17	T	C	62.7201
LPL	rs190118115	8	19793581	0.199264	0.0150434	6.70039e-42	T	C	169.058
LPL	rs283	8	19815098	0.0415044	0.00506984	2.49977e-16	T	C	63.3394
LPL	rs328	8	19819724	-0.19034	0.00662907	1.30017e-185	G	C	757.463
LPL	rs3289	8	19823192	0.144974	0.0122696	1.29987e-32	C	T	129.314
LPL	rs9644636	8	19824896	0.0379923	0.00452674	8.19974e-17	G	T	66.7607
LPL	rs2165557	8	19835050	-0.0326731	0.00513219	4.30031e-11	T	A	37.3217
LPL	rs74444445	8	19852491	0.0755942	0.0135686	3.50002e-08	C	T	30.8205
LPL	rs77842142	8	19902490	-0.219724	0.0311935	7.70016e-13	T	C	56.6491
LPL	rs6586891	8	19914598	-0.0656698	0.00418663	3.40017e-58	A	C	227.136
CETP	rs12597428	16	56905458	0.0398195	0.00442266	2.70023e-20	G	T	64.7262
CETP	rs185334549	16	56908731	0.0898485	0.0133403	3.59998e-11	G	C	39.1059
CETP	rs11640954	16	56908884	0.0602453	0.00462849	1e-39	A	G	133.571
CETP	rs79968526	16	56911069	-0.0686591	0.0124822	3.69999e-08	C	T	24.1884
CETP	rs117738782	16	56946502	-0.13855	0.0232329	1.6e-10	C	T	32.7088
CETP	rs140133389	16	56963438	-0.0578116	0.00941716	3.29997e-09	C	G	30.5223
CETP	rs8044804	16	56970203	-0.0321673	0.00413564	1.10002e-15	G	A	47.362
CETP	rs72786781	16	56970210	0.15578	0.0119714	3.59998e-41	A	T	151.843
CETP	rs9938413	16	56972250	0.0785764	0.00564441	7.70016e-45	T	C	151.558
CETP	rs9938160	16	56984590	0.0746298	0.00415054	8.99912e-75	C	T	272.939
CETP	rs247615	16	56984763	-0.0771051	0.00465879	2.99985e-61	G	A	237.67
CETP	rs9989419	16	56985139	0.135711	0.00375502	1e-200	G	A	1021.17
CETP	rs147464145	16	56988503	0.136986	0.0168758	2.90001e-16	T	C	56.0143
CETP	rs7200805	16	56989015	0.10172	0.0111168	1.59993e-20	C	T	67.7159
CETP	rs12720918	16	56994212	-0.120472	0.00407586	5.90201e-195	C	T	682.423
CETP	rs4783961	16	56994894	0.0846987	0.00368027	5.59758e-122	A	G	414.129
CETP	rs5030708	16	56996279	-0.0717349	0.0101341	1.80011e-13	T	C	40.4292
CETP	rs5883	16	57007353	0.116082	0.00827326	3.69999e-46	T	C	153.278
CETP	rs545858676	16	57009137	-0.0879916	0.0117158	1.50003e-13	C	A	64.6125
CETP	rs289719	16	57009941	-0.103054	0.00396568	3.1989e-154	C	T	527.864
CETP	rs56208677	16	57010232	0.143635	0.00732408	5.40008e-88	T	C	300.036
CETP	rs117427818	16	57010486	-0.266157	0.00843977	1e-200	T	C	789.089
CETP	rs12708983	16	57014411	0.121472	0.00939389	6.29941e-39	C	T	139.284
CETP	rs12720917	16	57019392	0.0767255	0.00545508	7.89951e-46	C	T	171.26
CETP	rs12934552	16	57021433	-0.0723062	0.00534932	1.9002e-44	G	A	141.537
CETP	rs172337	16	57022748	-0.0669035	0.00714422	1e-21	C	T	70.3724
CETP	rs289750	16	57026764	-0.0210857	0.00403362	1.89998e-08	C	T	21.273
CETP	rs7198642	16	57032461	0.0414821	0.00467143	6.70039e-21	G	T	63.745
CETP	rs1875236	16	57033696	0.0557246	0.00605966	1.69981e-22	A	G	65.6797
CETP	rs289703	16	57048118	-0.0413942	0.00404446	1.29987e-23	T	C	82.5028
CETP	rs200512949	16	57049518	0.0400364	0.00510978	1.59993e-15	G	A	50.3717
CETP	rs56132500	16	57059241	0.0553629	0.00793511	7.29962e-13	C	G	38.5603
CETP	rs291040	16	57061189	-0.0326522	0.00393984	3.40017e-17	C	T	54.1947
CETP	rs1672867	16	57071114	0.104837	0.0144124	1.39991e-13	G	A	41.2056
CETP	rs289727	16	57075781	-0.0357436	0.00385932	2.39994e-22	T	C	66.589
CETP	rs118092024	16	57078763	0.0563057	0.010297	3.69999e-08	C	A	23.1879
CETP	rs72780015	16	57081998	-0.0291876	0.0054658	2.39999e-08	G	C	22.8183
CETP	rs79546662	16	57096098	-0.0613893	0.00894101	2.49977e-11	T	C	36.5445
Abbreviation: PCSK9, proprotein convertase subtilisin/kexin type 9; APOB, Apolipoprotein B; LDLR, LDL Receptor; APOC3, Apolipoprotein C-III; LPL, lipoprotein lipase; CETP, cholesterol ester transfer protein.

## Sheet: Table S5
Table S5 The effect of lipid traits on outcomes.
lipid trait	outcome	method	NSNP	se	pval	OR (95%CI)
LDL-C	Endometrial cancer	MR Egger	50	0.103356	0.437786	0.92(0.75 to 1.13)
		Weighted median	50	0.0732435	0.0402216	0.86(0.75 to 0.99)
		Inverse variance weighted	50	0.0706236	0.584885	0.96(0.84 to 1.10)
TC	Endometrial cancer	MR Egger	62	0.0998537	0.40044	0.92(0.76 to 1.12)
		Weighted median	62	0.0725308	0.761064	0.98(0.85 to 1.13)
		Inverse variance weighted	62	0.0630766	0.833882	0.99(0.87 to 1.12)
TG	Endometrial cancer	MR Egger	71	0.0666761	0.350063	0.94(0.82 to 1.07)
		Weighted median	71	0.0637211	0.440037	0.95(0.84 to 1.08)
		Inverse variance weighted	71	0.0403798	0.0748844	0.93(0.86 to 1.01)
HDL-C	Endometrial cancer	MR Egger	95	0.100729	0.93618	0.99(0.81 to 1.20)
		Weighted median	95	0.0679252	0.451166	1.05(0.92 to 1.20)
		Inverse variance weighted	95	0.0555358	0.447986	1.04(0.94 to 1.16)
Abbreviation: LDL-C, low-density lipoprotein cholesterol; TG, triglycerides; TC, total cholesterol; HDL-C, high-density lipoprotein cholesterol

## Sheet: Table S6
Table S6 The effect of drug targets on outcomes.
drug targets	outcome	method	NSNP	se	pval	OR (95%CI)
PCSK9	Endometrial cancer	MR Egger	7	0.228659	0.164045	1.45(0.93 to 2.27)
		Weighted median	7	0.183718	0.0399687	1.46(1.02 to 2.09)
		Inverse variance weighted	7	0.144759	0.0595907	1.31(0.99 to 1.74)
	Endometrial cancer(endometrioid histology)	MR Egger	7	0.304596	0.336019	1.38(0.76 to 2.51)
		Weighted median	7	0.224239	0.0688906	1.50(0.97 to 2.33)
		Inverse variance weighted	7	0.177677	0.178112	1.27(0.90 to 1.80)
	Endometrial cancer(Non-endometrioid histology)	MR Egger	6	1.67011	0.224671	10.98(0.42 to 289.94)
		Weighted median	6	0.711252	0.15687	2.74(0.68 to 11.03)
		Inverse variance weighted	6	0.566352	0.0410344	3.18(1.05 to 9.65)
APOB	CHD	MR Egger	36	0.0610156	0.161861	0.92(0.81 to 1.03)
		Weighted median	36	0.0435158	0.112427	0.93(0.86 to 1.02)
		Inverse variance weighted	36	0.0302317	0.00125814	0.91(0.85 to 0.96)
	Endometrial cancer	MR Egger	7	0.323559	0.545358	0.81(0.43 to 1.53)
		Weighted median	7	0.144264	0.000997684	0.62(0.47 to 0.83)
		Inverse variance weighted	7	0.118768	0.00241499	0.70(0.55 to 0.88)
	Endometrial cancer(endometrioid histology)	MR Egger	7	0.382771	0.59143	0.80(0.38 to 1.70)
		Weighted median	7	0.166671	0.344779	0.85(0.62 to 1.18)
		Inverse variance weighted	7	0.140272	0.171674	0.83(0.63 to 1.09)
	Endometrial cancer(Non-endometrioid histology)	MR Egger	7	0.915698	0.364828	0.40(0.07 to 2.42)
		Weighted median	7	0.414099	0.00950923	0.34(0.15 to 0.77)
		Inverse variance weighted	7	0.337829	0.000472695	0.31(0.16 to 0.60)
LDL-R	Endometrial cancer	MR Egger	8	0.301481	0.598971	0.85(0.47 to 1.53)
		Weighted median	8	0.149853	0.920228	1.02(0.76 to 1.36)
		Inverse variance weighted	8	0.159161	0.392355	1.15(0.84 to 1.57)
	Endometrial cancer(endometrioid histology)	MR Egger	8	0.325373	0.755516	0.90(0.48 to 1.70)
		Weighted median	8	0.175757	0.991021	1.00(0.71 to 1.41)
		Inverse variance weighted	8	0.165345	0.365977	1.16(0.84 to 1.61)
	Endometrial cancer(Non-endometrioid histology)	MR Egger	7	0.69346	0.160205	0.32(0.08 to 1.24)
		Weighted median	7	0.421686	0.357877	0.68(0.30 to 1.55)
		Inverse variance weighted	7	0.362655	0.350942	0.71(0.35 to 1.45)
LPL	Endometrial cancer	MR Egger	13	0.13779	0.845114	0.97(0.74 to 1.27)
		Weighted median	13	0.11237	0.752291	0.97(0.77 to 1.20)
		Inverse variance weighted	13	0.0861302	0.983992	1.00(0.84 to 1.18)
	Endometrial cancer(endometrioid histology)	MR Egger	13	0.162359	0.394925	0.87(0.63 to 1.19)
		Weighted median	13	0.129371	0.383151	0.89(0.69 to 1.15)
		Inverse variance weighted	13	0.101594	0.422813	0.92(0.76 to 1.12)
	Endometrial cancer(Non-endometrioid histology)	MR Egger	11	0.502621	0.994286	1.00(0.37 to 2.67)
		Weighted median	11	0.326338	0.980988	1.01(0.53 to 1.91)
		Inverse variance weighted	11	0.297967	0.804998	1.08(0.60 to 1.93)
APOC3	Endometrial cancer	MR Egger	10	0.139869	0.36481	0.87(0.66 to 1.15)
		Weighted median	10	0.0926065	0.542242	0.95(0.79 to 1.13)
		Inverse variance weighted	10	0.0816132	0.617676	0.96(0.82 to 1.13)
	Endometrial cancer(endometrioid histology)	MR Egger	10	0.170086	0.601374	0.91(0.65 to 1.27)
		Weighted median	10	0.113585	0.800545	1.03(0.82 to 1.29)
		Inverse variance weighted	10	0.0992784	0.760275	1.03(0.85 to 1.25)
	Endometrial cancer(Non-endometrioid histology)	MR Egger	8	0.437755	0.944404	0.97(0.41 to 2.28)
		Weighted median	8	0.294696	0.300425	0.74(0.41 to 1.31)
		Inverse variance weighted	8	0.258073	0.232651	0.73(0.44 to 1.22)
CETP	CHD	MR Egger	7	0.259382	0.0267742	2.24(1.34 to 3.72)
		Weighted median	7	0.111609	0.000437067	1.48(1.19 to 1.84)
		Inverse variance weighted	7	0.111365	5.22057e-05	1.57(1.26 to 1.95)
	Endometrial cancer	MR Egger	38	0.0981609	0.00356664	1.36(1.12 to 1.65)
		Weighted median	38	0.0736307	0.0457427	1.16(1.00 to 1.34)
		Inverse variance weighted	38	0.0490924	0.00478808	1.15(1.04 to 1.26)
	Endometrial cancer(endometrioid histology)	MR Egger	38	0.115856	0.0668469	1.24(0.99 to 1.56)
		Weighted median	38	0.0859446	0.239631	1.11(0.93 to 1.31)
		Inverse variance weighted	38	0.0579404	0.382322	1.05(0.94 to 1.18)
	Endometrial cancer(Non-endometrioid histology)	MR Egger	36	0.289236	0.0779403	1.69(0.96 to 2.98)
		Weighted median	36	0.199209	7.17229e-05	2.21(1.49 to 3.26)
		Inverse variance weighted	36	0.144799	2.90522e-05	1.83(1.38 to 2.43)
Abbreviation: PCSK9, proprotein convertase subtilisin/kexin type 9; APOB, Apolipoprotein B; LDLR, LDL Receptor; APOC3, Apolipoprotein C-III; LPL, lipoprotein lipase; CETP, cholesterol ester transfer protein; CHD, coronary heart disease.

## Sheet: Table S7
Table S7A Results of the effect of APOB on rick factors of endometrial cancer.
exposure	outcome	method	NSNP	se	pval	OR (95%CI)
APOB	Body mass index	MR Egger	6	0.0647334	0.259374	1.09(0.96 to 1.24)
		Weighted median	6	0.0252442	0.00267988	1.08(1.03 to 1.13)
		Inverse variance weighted	6	0.0231168	0.000496352	1.08(1.04 to 1.13)
APOB	Hypertension	MR Egger	6	0.11755	0.118779	0.79(0.63 to 1.00)
		Weighted median	6	0.0556461	0.00882983	0.86(0.78 to 0.96)
		Inverse variance weighted	6	0.0446811	3.86375e-05	0.83(0.76 to 0.91)
APOB	Type 2 diabetes	MR Egger	6	0.00845688	0.229267	0.99(0.97 to 1.00)
		Weighted median	6	0.00390042	0.000205358	0.99(0.98 to 0.99)
		Inverse variance weighted	6	0.00337479	8.74538e-06	0.99(0.98 to 0.99)
Abbreviation: APOB,Apolipoprotein B-100
Table S7B Results of the effect of CETP on rick factors of endometrial cancer.
exposure	outcome	method	NSNP	se	pval	OR (95%CI)
CETP	Body mass index	MR Egger	35	0.0163652	0.0902798	1.03(1.00 to 1.06)
		Weighted median	35	0.0106833	0.00344075	1.03(1.01 to 1.05)
		Inverse variance weighted	35	0.00806595	0.00017835	1.03(1.01 to 1.05)
CETP	Hypertension	MR Egger	37	0.0380562	0.0421938	0.92(0.86 to 0.99)
		Weighted median	37	0.0254146	0.112498	0.96(0.91 to 1.01)
		Inverse variance weighted	37	0.0185014	0.0727487	0.97(0.93 to 1.00)
CETP	Type 2 diabetes	MR Egger	36	0.00276532	0.984418	1.00(0.99 to 1.01)
		Weighted median	36	0.00202821	0.411347	1.00(0.99 to 1.00)
		Inverse variance weighted	36	0.00136504	0.307693	1.00(1.00 to 1.00)
Abbreviation: CETP, cholesterol ester transfer protein.

## Sheet: Table S8
Table S8 The result of heterogeneity test and horizontal pleiotropic test.
Exposure	Outcome	Heterogeneity test				Horizontal pleiotropic test				P
		Method	Q	Q_df	Q_pval	egger_intercept	SE	p-value	MR-PRESSO_result_Global Test_Pvalue
APOB	Endometrial cancer	MR Egger	3.39333	5	0.639586	-0.011391	0.0227739	0.638182	0.742
		Inverse variance weighted	3.64351	6	0.724788
	Endometrial cancer (endometrioid histology)	MR Egger	1.76229	5	0.88096	0.00208721	0.0269227	0.941212	0.946
		Inverse variance weighted	1.7683	6	0.939727
	Endometrial cancer (Non-endometrioid histology)	MR Egger	3.08208	5	0.687333	-0.0204647	0.0648397	0.765039	0.809
		Inverse variance weighted	3.1817	6	0.785721
PCSK9	Endometrial cancer	MR Egger	2.70922	5	0.744708	-0.00746811	0.0132186	0.596499	0.81
		Inverse variance weighted	3.02841	6	0.805273
	Endometrial cancer (endometrioid histology)	MR Egger	6.23967	5	0.283592	-0.00629277	0.0175342	0.734338	0.41
		Inverse variance weighted	6.4004	6	0.379862
	Endometrial cancer (Non-endometrioid histology)	MR Egger	3.18292	4	0.527695	-0.0570517	0.0723417	0.474434	0.591
		Inverse variance weighted	3.80487	5	0.577838
LDL-R	Endometrial cancer	MR Egger	9.32177	6	0.156274	0.0267498	0.0227924	0.285017	0.192
		Inverse variance weighted	11.4617	7	0.119708
	Endometrial cancer (endometrioid histology)	MR Egger	7.6624	6	0.263895	0.0224316	0.0244975	0.395151	0.324
		Inverse variance weighted	8.73316	7	0.272386
	Endometrial cancer (Non-endometrioid histology)	MR Egger	3.30811	5	0.6526	0.0721488	0.052991	0.231487	0.654
		Inverse variance weighted	5.16188	6	0.523226
APOC3	Endometrial cancer	MR Egger	5.92642	8	0.655474	0.0107114	0.0129931	0.433604	0.777
		Inverse variance weighted	6.60604	9	0.67806
	Endometrial cancer (endometrioid histology)	MR Egger	6.70547	8	0.568718	0.0141169	0.0158775	0.399886	0.661
		Inverse variance weighted	7.496	9	0.585622
	Endometrial cancer (Non-endometrioid histology)	MR Egger	5.41662	6	0.491592	-0.0311925	0.0399331	0.464427	0.587
		Inverse variance weighted	6.02677	7	0.536628
LPL	Endometrial cancer	MR Egger	9.04503	11	0.617736	0.00224138	0.00933186	0.814603	0.762
		Inverse variance weighted	9.10272	12	0.694133
	Endometrial cancer (endometrioid histology)	MR Egger	7.08063	11	0.792517	0.00541146	0.0109993	0.632403	0.855
		Inverse variance weighted	7.32267	12	0.835574
	Endometrial cancer (Non-endometrioid histology)	MR Egger	13.6862	9	0.133932	0.00659125	0.0335208	0.848484	0.27
		Inverse variance weighted	13.7451	10	0.184942
CETP	Endometrial cancer	MR Egger	30.5376	36	0.725691	-0.0155525	0.0078866	0.0563283	0.571
		Inverse variance weighted	34.4264	37	0.590313
	Endometrial cancer (endometrioid histology)	MR Egger	30.7311	36	0.717168	-0.0156015	0.00929837	0.102035	0.646
		Inverse variance weighted	33.5464	37	0.631745
	Endometrial cancer (Non-endometrioid histology)	MR Egger	28.161	34	0.74891	0.00733807	0.0230693	0.752363	0.802
		Inverse variance weighted	28.2622	35	0.783061
LDL-C	Endometrial cancer	MR Egger	126.309	48	5.75622e-09	0.00366949	0.00650687	0.57542	<0.001
		Inverse variance weighted	127.146	49	7.27403e-09
TG	Endometrial cancer	MR Egger	73.7018	69	0.327088	-0.000694065	0.0039904	0.862427	0.347
		Inverse variance weighted	73.7341	70	0.357078
TC	Endometrial cancer	MR Egger	124.053	60	2.3108e-06	0.00532221	0.0057708	0.360084	<0.001
		Inverse variance weighted	125.812	61	2.10365e-06
HDL-C	Endometrial cancer	MR Egger	164.159	93	7.60178e-06	0.00286971	0.00479418	0.550907	<0.001
		Inverse variance weighted	164.791	94	8.88295e-06
CETP	CHD	MR Egger	8.95955	5	0.110688	-0.0277336	0.0186838	0.197835	0.155
		Inverse variance weighted	12.9078	6	0.0445245
APOB	CHD	MR Egger	27.5135	34	0.776596	-0.000972479	0.00502369	0.847657	0.86
		Inverse variance weighted	27.551	35	0.810957
CETP	BMI	MR Egger	40.678	33	0.168255	0.000159039	0.00134826	0.906815	0.229
		Inverse variance weighted	40.6952	34	0.199412
CETP	Hypertension	MR Egger	38.5268	35	0.313024	0.00426993	0.00303039	0.167648	0.303
		Inverse variance weighted	40.7123	36	0.270712
CETP	T2D	MR Egger	40.3807	34	0.209019	-0.000137248	0.00022745	0.550234	0.225
		Inverse variance weighted	40.8131	35	0.230128
APOB	BMI	MR Egger	6.87662	4	0.142554	-0.000356212	0.00469859	0.943209	0.342
		Inverse variance weighted	6.8865	5	0.229219
APOB	Hypertension	MR Egger	5.63603	4	0.228029	0.00412898	0.00903655	0.671442	0.375
		Inverse variance weighted	5.93019	5	0.313071
APOB	T2D	MR Egger	5.63603	4	0.228029	0.00412898	0.00903655	0.671442	0.375
		Inverse variance weighted	5.93019	5	0.313071
Abbreviation: LDL-C, low-density lipoprotein cholesterol; TG, triglycerides; TC, total cholesterol; PCSK9, proprotein convertase subtilisin/kexin type 9; APOB, Apolipoprotein B; LDLR, LDL Receptor; APOC3, Apolipoprotein C-III; LPL, lipoprotein lipase; CETP, cholesterol ester transfer protein; BMI, body mass index; CHD, coronary heart disease; T2D, type 2 diabetes.
